# Supplementary material for: Novel β-Cyclodextrin and Catnip Essential Oil Inclusion Complex and Its Tick Repellent Properties
Source: Molecules. 2021 Dec 6;26(23):7391. doi: 10.3390/molecules26237391 (PMC8659168; doi:10.3390/molecules26237391)
Supplement: Supplementary file 1 [file molecules-26-07391-s001.zip]

Archive with 1 entries (1 files):
- molecules-1450324-supplementary.pdf
